# Supplementary material for: The Importance of Including Non-Household Environments in Dengue Vector Control Activities
Source: Viruses. 2023 Jul 14;15(7):1550. doi: 10.3390/v15071550 (PMC10384488; doi:10.3390/v15071550)
Supplement: Supplementary file 1 [file viruses-15-01550-s001.zip]

Archive with 1 entries (1 files):
- viruses-2467164-supplementary.pdf
